# Supplementary material for: Inherent tissue homeostasis of the juvenile metaphysis provides a foundation for osteosarcoma development
Source: Nat Commun. 2026 Jun 26;17:6241. doi: 10.1038/s41467-026-74929-6 (PMC13373234; doi:10.1038/s41467-026-74929-6)
Supplement: Supplementary file 4 — Source Data file [file 41467_2026_74929_MOESM4_ESM.xlsx]

## Sheet: Figure2a
Figure2a
mGFP+Osx / Osx		Sample1	Sample2	Sample3	Sample4	(%)
	4 wks (n=4)	35.4232	28.7912	31.1715	29.0196
	Trace 4 wks (n=4)	8.81057	7.75194	10.5263	10.251

## Sheet: Figure2d
Figure2d
		Sample1	Sample2	Sample3	Sample4	(%)
	γH2AX / EdU (n=4)	93.3333	66.6667	71.4286	79.3103
	p-RPA / EdU (n=4)	39.1304	81.8182	76.6667	82.3529

## Sheet: Figure2e
Figure2e
mGFP/mGFP+mTom		Sample1	Sample2	Sample3	Sample4	(%)
	Control (n=4)	11.5173	14.3289	16.6469	15.3619
	Atm KO (n=3)	5.77231	8.13112	4.67091

## Sheet: Figure3a
Figure3a
Ki67 / DAPI		Sample1	Sample2	Sample3	Sample4	(%)
	E16.5 (n=3)	17.1157	18.8452	27.4531
	4 wks (n=4)	8.60476	8.63698	12.4828	8.89341
γH2AX / DAPI		Sample1	Sample2	Sample3	Sample4	(%)
	E16.5 (n=3)	3.85906	1.44605	1.98745
	4 wks (n=4)	6.23053	7.24285	5.7771	6.76692

## Sheet: Figure3c
Figure3c
mGFP (p21) / Osx		Sample1	Sample2	Sample3	Sample4	(%)
	4 wks (n=4)	35.4232	28.7912	31.1715	29.0196
	8 wks (n=3)	4.46097	4.13793	2.5
Ki67 / DAPI		Sample1	Sample2	Sample3	Sample4	(%)
	4 wks (n=4)	8.60476	8.63698	12.4828	8.89341
	8 wks (n=3)	4.15094	7.26457	6.63984
γHAX / DAPI		Sample1	Sample2	Sample3	Sample4	(%)
	4 wks (n=4)	6.23053	7.24285	5.7771	6.76692
	8 wks (n=3)	3.86667	5.17413	5.19912
p-Trp53 / mGFP		Sample1	Sample2	Sample3	Sample4	(%)
	3 wks (n=4)	3.6036	1.5625	0.5	3.75
	8 wks (n=4)	0	0.900901	0	0

## Sheet: Figure3d
Figure3d
p-RPA / DAPI		Sample1	Sample2	Sample3	Sample4	(%)
	3 wks (n=4)	18.7568	16.9231	19.5052	21.8884
	8 wks (n=4)	4.30622	4.25532	6.27178	6.28931

## Sheet: Figure4g
Figure4g
mGFP (p21) / DAPI		Sample1	Sample2	Sample3	Sample4	Sample5	(%)
	Control (n=4)	34.2893	26.4254	39.3476	38.7885
	Vismodegib (n=5)	20.6242	20.7292	18.4818	20.8136	17.8105

## Sheet: Figure5e
Figure5e
Ki67 / mGFP			Sample1	Sample2	Sample3	Sample4	(%)
	3 wks	Control (n=4)	15.2941	8.44156	11.3821	19.6765
		c-Myc (n=4)	34.1667	26.6667	30.8351	34.3558
	8 wks	Control (n=4)	9.34579	9.23077	11	5.10949
		c-Myc (n=4)	13.3333	9.47368	10.396	10.0629
γH2AX / mGFP			Sample1	Sample2	Sample3	(%)
	3 wks	Control (n=3)	6.36364	10.3896	5.37634
		c-Myc (n=3)	25.9649	16.2362	18.3761
	8 wks	Control (n=3)	2.73973	6.04027	7.33945
		c-Myc (n=3)	9.15493	5.26316	9.70874
p21 / mGFP			Sample1	Sample2	Sample3	(%)
	3 wks	Control (n=3)	24.3781	24.2991	24.4318
		c-Myc (n=3)	38.2436	45.3875	33.3333
	8 wks	Control (n=3)	7.40741	15.9091	9.17431
		c-Myc (n=3)	12.1795	17.5926	19.6721
p-Trp53 / mGFP			Sample1	Sample2	Sample3	Sample4	(%)
	3 wks	Control (n=4)	3.6036	1.5625	0.5	3.75
		c-Myc (n=3)	7.69231	4.10959	7.32323
	8 wks	Control (n=4)	0	0.900901	0	0
		c-Myc (n=3)	0	4.54545	1.16279
CC3 / DAPI			Sample1	Sample2	Sample3	(%)
	3 wks	Control (n=3)	0.568828	1.32399	0.518807
		c-Myc (n=3)	4.6019	2.78527	2.10325
	8 wks	Control (n=3)	0.696864	1.17302	1.19403
		c-Myc (n=3)	1.03986	0.682594	1.14068

## Sheet: Figure5f
Figure5f
p-RPA / mGFP		Sample1	Sample2	Sample3	Sample4	(%)
	Control (n=4)	27.3743	18.3544	19.3878	24.5614
	c-Myc (n=4)	43.3862	41.2088	46.9136	46.6667

## Sheet: Figure5h
Figure5h
Ki67 / mGFP		Sample1	Sample2	Sample3	Sample4	(%)
	Control (n=4)	15.2941	8.44156	11.3821	19.6765
	Vismodegib (n=3)	19.2661	14.5833	19.2691

[truncated: 9 more sheets: Figure6i, Supplementary Figure4a, Supplementary Figure4b, Supplementary Figure4d, Supplementary Figure4f, Supplementary Figure4h, Supplementary Figure8c, Supplementary Figure12a, Supplementary Figure12e]
